# Supplementary material for: The Value of Contrast-Enhanced Ultrasound (CEUS) in the Evaluation of Central Lung Cancer with Obstructive Atelectasis
Source: Diagnostics (Basel). 2024 May 18;14(10):1051. doi: 10.3390/diagnostics14101051 (PMC11119496; doi:10.3390/diagnostics14101051)
Supplement: Supplementary file 1 [file diagnostics-14-01051-s001.zip]

Archive with 2 entries (2 files):
- Video 1.mp4
- Video 2 .mp4
